# Supplementary material for: Comparison of clonal architecture between primary and immunodeficient mouse-engrafted acute myeloid leukemia cells
Source: Nat Commun. 2022 Mar 25;13:1624. doi: 10.1038/s41467-022-29304-6 (PMC8956585; doi:10.1038/s41467-022-29304-6)
Supplement: Supplementary file 4 — Source Data [file 41467_2022_29304_MOESM4_ESM.xlsx]

## Sheet: Figure 2
Figure 2
2d			2e
Pt-VAF(%)	P1-2-PDX-VAF(%)		⊿VAF(PDX-Pt)
43.68	41.33		WT1	FLT3-ITD	RAD21	CEBPA	NRAS	RUNX1	TP53	DNMT3A	FLT3-TKD	IDH1	NPM1	EZH2	TET2	GATA2	IDH2	SRSF2	ASXL1	PTPN11
48.75	52.27		37.03	54.45	30.5	-2.35	49.89	10.14	10.87	-2.79	34.94	4.77	8.51	4.45	38.57	5.41	-5.72	0.87	4.49	-2.51
47.7	53.11		11.23	43.82	39.21	3.52	-1.55	0.35	-3.46	33.61	-1.18	-5.88	3.53	13.22	-44.67	10.05	-0.67	0.52	5.78	-48.55
8.93	45.96		19.5	3.3	0.3	46.43	-30.39	13.99	15.87	-0.33	53.2	15.94	1.69	-6.12	2.09	-15.48	3.02	13.32	-22.58	-5.87
0	10.05		26.45	-19.74			45.77	24.3	0.15	3.94	-33.24	0.4	-3.5		5.93	12.51	-0.52	6.13	-7.97	-3.3
45.55	100		95.57	6.9			8.09		-5.13	30.78	-5.54	4.3	1.92		-2.07		-2.09	-32.91	3.87
47.46	52.23			40.35			12.75		62.5	11.52	-8.4	3.38	-2.75		10.77		2.86
45.41	83.98			9.67			-6.92		14.98	0.59	4.86	8.21	-5.78		5.92		-0.1
44.67	0			16.57			34.73						33.58		5.95		1.13
11.46	46.4			76.83			36.54						0.55		-1.69
31.4	42.63			62.97			-4.58						-0.99
32.49	51.99			87.57									-0.63
0	43.82			-1.19									3.52
5.88	0			-41.1									16.36
38.81	48.95			0.65
19.99	46.44			66.7
2.69	0			-7.3
87.53	98.4
3.46	0		2f
2.59	18.53		IDH1		IDH2		EZH2		RUNX1		NPM1		TP53
5.72	0		Pt-VAF(%)	PDX-VAF(%)	Pt-VAF(%)	PDX-VAF(%)	Pt-VAF(%)	PDX-VAF(%)	Pt-VAF(%)	PDX-VAF(%)	Pt-VAF(%)	PDX-VAF(%)	Pt-VAF(%)	PDX-VAF(%)
82.96	98.83		47.46	52.23	5.72	0	51.31	55.76	38.81	48.95	37.15	45.66	87.53	98.4
0	46.43		13.96	47.17	47.67	47	48.55	46.13	48.87	45.71	38.68	42.21	3.46	0
48.07	45.28		5.88	0	49.43	52.45	51.3	53.28	55.37	55.72	40.73	42.42	82.96	98.83
47.67	47		2.59	18.53	47.78	47.26	42.07	49.26	54.79	57.35	39.29	35.79	53.11	53.26
0	49.89		2.21	0	50.51	48.42	40.12	53.34	54.03	58.07	40.38	42.3	5.13	0
1.55	0		52.03	52.43	45.99	48.85	6.12	0	40.84	50.13	33.88	31.13	37.39	99.89
2.51	0		49.03	53.33	47.31	50.15			43.63	49.37	46.43	40.65	83.9	98.88
51.31	55.76		48.1	51.48	50.94	50.84			38.36	45.92	14.89	48.47	92.13	95.11
57.7	98.9		38.57	46.78	48.41	49.54			49.74	50.37	39.29	39.84	94.94	99.48
30.39	0		36.27	49.28					37.13	41.3	43.58	42.59
55.37	55.72								85.55	99.54	36	35.37
25.4	28.7								0	24.3	24.34	49.84
37.15	45.66								18.86	100	43.83	51.05
20.7	0.96										38.19	50.03
46.51	31.03										18.46	47.31
0	43.91										14.89	48.47
0	95.57										36.99	48.11
48.36	52.85										42.5	37.52
49	49.6										31.32	31.48
0	46.15										35.4	48.19
49.43	52.45										41.26	44.78
56.7	51.58										33.67	50.03
0	45.77										36.84	49.09
47.99	48.86										37.77	48.26
96.83	98.8										6.77	48.05
53.78	52.6										17.89	49.25
52.03	52.43
38.68	42.21		2g
0	53.2		FLT3-ITD		FLT3-TKD		WT1		CEBPA		NRAS		PTPN11
47.78	47.26		Pt-VAF(%)	PDX-VAF(%)	Pt-VAF(%)	PDX-VAF(%)	Pt-VAF(%)	PDX-VAF(%)	Pt-VAF(%)	PDX-VAF(%)	Pt-VAF(%)	PDX-VAF(%)	Pt-VAF(%)	PDX-VAF(%)
48.55	0		45.55	100	11.46	46.4	8.93	45.96	43.68	41.33	0	49.89	2.51	0
59.76	60.28		19.99	0	0	39.7	31.4	42.63	48.75	52.27	1.55	0	48.55	0
53.11	53.26		41.77	98.1	53.78	52.6	32.49	51.99	34.41	50.71	30.39	0	5.16	0
3.41	41.41		0	43.82	0	53.2	19.99	46.44	37.96	69.66	0	45.77	0	47.26
50.51	48.42		77.68	84.86	33.27	0.03	0	95.57	0	46.43	43.96	52.05	35.72	33.29
40.73	42.42		57.7	98.9	15.74	0	35.87	42.37			0	12.75	50.4	23.71
45.99	48.85		41.3	90.8	35.25	53.32	28.18	46.97			6.92	0	31.86	0
39.29	35.79		35.6	91.5	5.54	0	28.23	47.01			0	34.73	5.87	0
43.96	52.05		25.4	28.7	8.4	0	45.84	49.4			51.44	5.76	51.7	48.4
34.19	40.18		20.7	0.96	43.58	48.44	0	19.87			46.76	3.46	5.75	0
5.13	0		3.41	41.41			76.44	99.01			6.78	0
37.39	99.89		34.95	41.85			43.4	0			7.53	0
33.24	49.51		30.26	74.34			24.91	0			0	36.54
34.95	41.85		0	40.35			25.45	0			46.5	41.92
37.33	37.21		18.28	38.86			34.32	40
0	12.75		36.76	37.68
33.27	0.03		5.76	15.43
0	40.35		38.52	55.09
40.38	42.3		19.67	28.46
46.57	48.51		14.7	97.8
39.79	41.88		22.2	99.03
4.78	50.92		32.81	95.78
33.88	31.13		0	87.57
58.56	71.88		1.19	0
47.96	53.89		41.1	0
5.76	15.43		39.9	60.35
49.03	53.33		33.92	34.57
46.43	40.65		20.66	96.89
46.25	52.03		4.66	38
38.52	55.09		0.98	98.5
48.1	51.48		7.336	44.56
85.55	99.54		24.01	49.67
47.01	53.14		15.8	48.6
17.62	51.23		33.3	100
22.2	99.03		22.2	99.03
14.89	48.47		78.29	98.9
13.84	44.34		41	33.7
40.12	53.34		76.44	99.2
88.06	99.36
38.54	36.47
83.9	98.88
46.27	45.94
32.81	95.78
39.29	39.84
49.73	53.67
0	87.57
43.58	42.59
7.61	46.82
29.59	7.01
0	30.78
32.91	0
24.81	0
49.07	41.1
5.54	0
1.19	0
6.92	0
83.2	96.3
41.96	52.73
40.84	46.76
87.18	98.84
5.02	0
39.45	50.97
8.4	0
38.57	46.78
36	35.37
0	34.73
50.29	56.24
46.7	46.8
41.1	0
0	24.3
48.55	46.13
41.3	90.8
51.44	5.76
54.79	57.35
51.3	53.28
0	39.7
35.6	91.5
46.76	3.46
54.03	58.07
92.13	95.11
34.41	50.71
37.96	69.66
36.03	49.21
35.87	42.37
12.54	0
19.99	0
13.96	47.17
8.1	32.04
0	5.29
27.52	47.99
41.77	98.1
24.34	49.84
28.38	50.27
28.18	46.97
28.23	47.01
77.68	84.86
48.87	45.71
45.84	49.4
2.21	0
13.33	2.45
0	41.01
6.78	0
7.53	0
18.42	5.71
0	65.63
94.94	99.48
0	19.87
35.51	39.07
0	92.88
42.07	49.26
9.62	0
5.16	0
0	47.26
40.84	50.13
43.63	49.37
30.26	74.34
43.83	51.05
11.29	0
38.36	45.92
15.74	0
18.28	38.86
38.19	50.03
44.04	47.89
45.08	41.5
35.37	34.92
38.15	38.37
48.45	49.64
35.25	53.32
47.31	50.15
49.74	50.37
37.13	41.3
26.86	41.29
0	5.15
36.76	37.68
0	6.54
19.67	28.46
26.09	65.12
76.44	99.01
26.66	46.73
14.7	97.8
18.46	47.31
26.13	50.56
33.92	34.57
0	12.51
17.62	51.23
22.2	99.03
14.89	48.47
13.84	44.34
41.18	51.07
7.336	44.56
36.99	48.11
35.72	33.29
41.95	45.94
49.1	51.03
24.01	49.67
42.5	37.52
50.4	23.71
47.7	51.66
43.4	0
34.63	51.2
15.8	48.6
31.32	31.48
31.86	0
29.59	45.43
9.26	0
39.9	60.35
35.4	48.19
37.15	41.02
53.27	53.64
46.29	51.74
49.09	49.68
33.3	100
41.26	44.78
5.87	0
48.95	49.25
0	36.54
58.72	57.03
44.39	42.17
46.38	48.57
32	0
18.85	0
46.49	44
24.91	0
25.45	0
34.32	40
41	33.7
50.94	50.84
33.67	50.03
6.12	0
48.41	49.54
43.58	48.44
51.26	52.59
51.7	48.4
47.15	48.03
78.29	98.9
36.84	49.09
43.81	47.95
14.04	51.14
4.66	38
36.27	49.28
18.86	100
38.84	48.51
43.7	49.08
76.44	99.2
37.77	48.26
55.1	52.36
9.18	50.07
0.98	98.5
6.77	48.05
5.75	0
8.38	50.44
21.43	0
	51.11
41.54	82.86
20.66	96.89
17.89	49.25
0	8.25
46.5	41.92

## Sheet: Figure 3
3a			3b			3c			3d
Pt VAF(%)	P1-2 PDXVAF(%)		Pt VAF(%)	P1-2 PDXVAF(%)		VAF ratio (PDX/Pt)			Engraftment latency (days)
43.68	41.33		48.55	46.13		New	Relapsed/Refractory		Newly diagnosed	Relapsed	Refractory
48.75	52.27		41.3	90.8		0.9462	0.950155		98	177	159
47.7	53.11		51.44	5.76		1.07221	2.19855		300	45	61
8.93	45.96		54.79	57.35		1.11342	0.111975		150	187	83
0	10.05		51.3	53.28		5.1467	1.04672		34	46	74
45.55	100		0	39.7		10.05	1.0386		174	183	64
47.46	52.23		35.6	91.5		2.19539	39.7		160	104	83
45.41	83.98		46.76	3.46		1.10051	2.57022		87	49	58
44.67	0		54.03	58.07		1.84937	0.0739949		98	45	64
11.46	46.4		92.13	95.11		0.0223864	1.07477		300	135	76
31.4	42.63		34.41	50.71		4.04887	1.03235		189	49	64
32.49	51.99		37.96	69.66		1.35764	1.4737		225	251	106
0	43.82		36.03	49.21		1.60018	1.83509		187	95	62
5.88	0		35.87	42.37		43.82	1.36581		159	70	76
38.81	48.95		12.54	0		0.170068	1.18121		206	166	99
19.99	46.44		19.99	0		1.26127	0.0797448		61	46	79
2.69	0		13.96	47.17		2.32316	0.050025		184	190	27
87.53	98.4		8.1	32.04		0.371747	3.37894		147	186	134
3.46	0		0	5.29		1.12419	3.95556		170	119	98
2.59	18.53		27.52	47.99		0.289017	5.29		175	194
5.72	0		41.77	98.1		7.15444	1.74382		63	75
82.96	98.83		24.34	49.84		0.174825	2.34858		147	102
48.07	45.28		28.38	50.27		1.1913	2.04766		157	380
47.67	47		28.18	46.97		0.94196	1.77132		112	70
0	49.89		28.23	47.01		0.985945	1.66678		149	105
1.55	0		77.68	84.86		49.89	1.66525		70	122
0	46.43		48.87	45.71		0.645161	1.09243		315	78
2.51	0		45.84	49.4		46.43	0.935339		165	52
51.31	55.76		2.21	0		0.398406	1.07766		29	66
57.7	98.9		13.33	2.45		1.08673	0.452489		144	52
30.39	0		0	41.01		1.71404	0.183796		118
55.37	55.72		6.78	0		0.0329056	41.01		62
25.4	28.7		7.53	0		1.00632	0.147493		181
37.15	45.66		18.42	5.71		1.12992	0.132802		128
20.7	0.96		0	65.63		1.22907	0.309989		106
46.51	31.03		94.94	99.48		0.0483092	65.63		98
0	43.91		0	19.87		0.667168	1.04782		131
0	95.57		35.51	39.07		43.91	19.87		173
48.36	52.85		0	92.88		95.57	1.10025		126
49	49.6		42.07	49.26		1.09285	92.88		136
0	46.15		9.62	0		1.01224	1.17091		57
49.43	52.45		5.16	0		46.15	0.10395		293
56.7	51.58		0	47.26		1.0611	0.193798		296
0	45.77		40.84	50.13		0.9097	47.26		71
47.99	48.86		43.63	49.37		45.77	1.22747		113
96.83	98.8		30.26	74.34		1.01813	1.13156		106
53.78	52.6		43.83	51.05		1.02034	2.45671		81
52.03	52.43		11.29	0		0.978059	1.16473		78
38.68	42.21		38.36	45.92		1.00769	0.088574		86
0	53.2		15.74	0		1.09126	1.19708		56
47.78	47.26		18.28	38.86		53.2	0.0635324		181
48.55	0		38.19	50.03		0.989117	2.12582		140
59.76	60.28		44.04	47.89		0.0205973	1.31003		77
53.11	53.26		45.08	41.5		1.0087	1.08742		84
3.41	41.41		35.37	34.92		1.00282	0.920586		110
50.51	48.42		38.15	38.37		12.1437	0.987277		330
40.73	42.42		48.45	49.64		0.958622	1.00577		196
45.99	48.85		35.25	53.32		1.04149	1.02456		362
39.29	35.79		47.31	50.15		1.06219	1.51262		112
43.96	52.05		49.74	50.37		0.910919	1.06003
34.19	40.18		37.13	41.3		1.18403	1.01267
5.13	0		26.86	41.29		1.1752	1.11231
37.39	99.89		0	5.15		0.194932	1.53723
33.24	49.51		36.76	37.68		2.67157	5.15
34.95	41.85		0	6.54		1.48947	1.02503
37.33	37.21		19.67	28.46		1.19742	6.54
0	12.75		26.09	65.12		0.996785	1.44687
33.27	0.03		76.44	99.01		12.75	2.49598
0	40.35		26.66	46.73		0.0300571	1.29526
40.38	42.3		14.7	97.8		40.35	1.75281
46.57	48.51		18.46	47.31		1.04755	6.65306
39.79	41.88		26.13	50.56		1.04166	2.56284
4.78	50.92		17.62	51.23		1.05253	1.93494
33.88	31.13		22.2	99.03		10.6527	2.90749
58.56	71.88		14.89	48.47		0.918831	4.46081
47.96	53.89		13.84	44.34		1.22746	3.2552
5.76	15.43		41.18	51.07		1.12364	3.20376
49.03	53.33		7.336	44.56		2.67882	1.24017
46.43	40.65		36.99	48.11		1.0877	6.07415
46.25	52.03		35.72	33.29		0.875511	1.30062
38.52	55.09		41.95	45.94		1.12497	0.931971
48.1	51.48		49.1	51.03		1.43017	1.09511
85.55	99.54		24.01	49.67		1.07027	1.03931
47.01	53.14		42.5	37.52		1.16353	2.06872
17.62	51.23		50.4	23.71		1.1304	0.882823
22.2	99.03		47.7	51.66		2.90749	0.470436
14.89	48.47		43.4	0		4.46081	1.08302
13.84	44.34		34.63	51.2		3.2552	0.0230415
40.12	53.34		15.8	48.6		3.20376	1.47849
88.06	99.36		31.32	31.48		1.32951	3.07595
38.54	36.47		31.86	0		1.12832	1.00511
83.9	98.88		29.59	45.43		0.94629	0.0313873
46.27	45.94		39.9	60.35		1.17855	1.53532
32.81	95.78		35.4	48.19		0.992868	1.51253
39.29	39.84		44.39	42.17		2.91923	1.3613
49.73	53.67		46.38	48.57		1.014	0.949989
0	87.57		32	0		1.07923	1.04722
43.58	42.59		18.85	0		87.57	0.03125
7.61	46.82		46.49	44		0.977283	0.0530504
29.59	7.01		24.91	0		6.15243	0.94644
0	30.78		25.45	0		0.236904	0.0401445
32.91	0		34.32	40		30.78	0.0392927
24.81	0		47.15	48.03		0.0303859	1.1655
49.07	41.1		78.29	98.9		0.0403063	1.01866
5.54	0		36.84	49.09		0.837579	1.26325
1.19	0		43.81	47.95		0.180505	1.33252
6.92	0		14.04	51.14		0.840336	1.0945
83.2	96.3		4.66	38		0.144509	3.64245
41.96	52.73		36.27	49.28		1.15745	8.15451
40.84	46.76		18.86	100		1.25667	1.3587
87.18	98.84		38.84	48.51		1.14496	5.30223
5.02	0		43.7	49.08		1.13375	1.24897
39.45	50.97		76.44	99.2		0.199203	1.12311
8.4	0		37.77	48.26		1.29202	1.29775
38.57	46.78		55.1	52.36		0.119048	1.27773
36	35.37		9.18	50.07		1.21286	0.950272
0	34.73		0.98	98.5		0.9825	5.45425
50.29	56.24		6.77	48.05		34.73	98.5
46.7	46.8		5.75	0		1.11831	7.09749
41.1	0		8.38	50.44		1.00214	0.173913
0	24.3		21.43	0		0.0243309	6.01909
33.92	34.57		0	51.11		24.3	0.0466636
0	12.51		41.54	82.86		1.01916	51.11
9.26	0		20.66	96.89		12.51	1.9947
37.15	41.02		17.89	49.25		0.107991	4.68974
53.27	53.64		28.96	28.9		1.10417	2.75293
46.29	51.74		50.29	48.27		1.00695	0.997928
49.09	49.68		44.91	47.95		1.11774	0.959833
33.3	100		48.05	47.5		1.01202	1.06769
41.26	44.78		46.25	46.12		3.003	0.988554
5.87	0		50.46	28.4		1.08531	0.997189
48.95	49.25		49.06	51.9		0.170358	0.562822
0	36.54		46.79	47.91		1.00613	1.05789
58.72	57.03		46.73	52.77		36.54	1.02394
41	33.7		45.18	48.55		0.971219	1.12925
50.94	50.84		53.61	45.45		0.821951	1.07459
33.67	50.03		88.7	94.02		0.998037	0.84779
6.12	0					1.48589	1.05998
48.41	49.54					0.163399
43.58	48.44					1.02334
51.26	52.59					1.11152
51.7	48.4					1.02595
0	8.25					0.93617
46.5	41.92					8.25
26.11	47.07					0.901505
0	17.23					1.80276
0.55	0					17.23
88.31	0					1.81818
51.49	47.55					0.0113237
32.59	43.93					0.92348
46.03	49.1					1.34796
52	49.8					1.0667
18.22	15.17					0.957692
0	32.67					0.832601
44.81	34					32.67
97.68	100					0.758759
36.62	39.6					1.02375
43.33	50.06					1.08138
25.63	53.09					1.15532
55.47	49.43					2.0714
43.88	50.68					0.891112
96.24	100					1.15497
35.96	40.44					1.03907
44.92	50					1.12458
90.09	98.98					1.11309
11.21	28.38					1.09868
48.5	47.53					2.53167
5.65	52.64					0.98
0	47.31					9.31681
						47.31

## Sheet: Figure 4
4a
Pt VAF(%)	PDX P1-2 VAF(%)	PDX P3-11 VAF(%)		4b	Enriched
17.62	51.23	51		Pt VAF(%)	17.62	10.92	57.7	0	35.6	0	19.99	22.2	13.96	0	0	28.38	88.06	14.89	13.84	0	8.1	82.96	83.9	87.53	0	28.18
10.92	45.21	50.5		PDX P1-2 VAF(%)	51.23	45.21	98.9	39.7	91.5	53.2	99.05	99.03	47.17	41.01	43.91	50.27	99.36	48.47	44.34	65.63	32.04	98.83	98.88	98.4	95.57	46.97
57.7	98.9	99.6		PDX P3-11 VAF(%)	51	50.5	99.6	46	99.4	49.9	100	99	45.7	65.43	49.8	50.7	99.9	45.7	46.7	99.74	47.8	99.3	99.2	99.4	98.8	48.6
0	39.7	46
35.6	91.5	99.4		Gene	FLT3	KRAS	TP53	TET2	WT1	IDH1	DNMT3A	EZH2	NPM1	RAD21	MPL
0	53.2	49.9		%	27.2727	13.6364	13.6364	9.09091	9.09091	4.54545	4.54545	4.54545	4.54545	4.54545	4.54545
19.99	99.05	100
22.2	99.03	99		4c	Stable
13.96	47.17	45.7		Pt VAF(%)	44.34	51.31	51.3	40.12	25.4	53.78	46.51	2.59	52.03	47.78	0	37.15	38.68	55.37	54.03	59.76	38.54	94.94	53.11	0
0	41.01	65.43		PDX P1-2 VAF(%)	51.64	55.76	53.28	53.34	28.7	52.6	31.03	18.53	52.43	47.26	0	45.66	42.21	55.72	58.07	60.28	36.47	99.48	53.26	19.87
0	43.91	49.8		PDX P3-11 VAF(%)	44.3	51.8	56.6	49.5	19.3	51.5	50	0	48.8	51.1	0	40.4	41.4	55.4	61.2	69.3	38.3	99.22	51.4	0
28.38	50.27	50.7
88.06	99.36	99.9		Gene	EZH2	FLT3	IDH1	TP53	NPM1	RUNX1	SRSF2	TET2	WT1	BCORL1	GATA2	IDH2	NOTCH1
14.89	48.47	45.7		%	15	10	10	10	10	10	5	5	5	5	5	5	5
13.84	44.34	46.7
0	65.63	99.74		4d	Diminished
8.1	32.04	47.8		Pt VAF(%)	0	0	20.7	2.21	5.72	2.69	13.33	6.78	7.53	30.39	46.76	18.42	48.55	3.46
82.96	98.83	99.3		PDX P1-2 VAF(%)	7.29	5.18	0.97	0	0	0	2.45	0	0	0	3.46	5.71	0	0
83.9	98.88	99.2		PDX P3-11 VAF(%)	0	0	0	0	0	0	0	0	0	0		0	0	0
87.53	98.4	99.4
0	95.57	98.8		Gene	NRAS	CEBPA	IDH1	IDH2	JAK2	KRAS	PTEN	PTPN11	TP53	FLT3
28.18	46.97	48.6		%	28.5714	14.2857	7.14286	7.14286	7.14286	7.14286	7.14286	7.14286	7.14286	7.14286
44.34	51.64	44.3
51.31	55.76	51.8
51.3	53.28	56.6
40.12	53.34	49.5
25.4	28.7	19.3
53.78	52.6	51.5
46.51	31.03	50
2.59	18.53	0
52.03	52.43	48.8
47.78	47.26	51.1
0	0	0
37.15	45.66	40.4
38.68	42.21	41.4
55.37	55.72	55.4
54.03	58.07	61.2
59.76	60.28	69.3
38.54	36.47	38.3
94.94	99.48	99.22
53.11	53.26	51.4
0	19.87	0
0	7.29	0
0	5.18	0
20.7	0.97	0
2.21	0	0
5.72	0	0
2.69	0	0
13.33	2.45	0
6.78	0	0
7.53	0	0
30.39	0	0
46.76	3.46
18.42	5.71	0
48.55	0	0
3.46	0	0

## Sheet: Figure 5
Figure 5
Group	Event-free Survival (alive=1,failure=0)	Years
engraftment	0	0.958904
engraftment	0	1.22466
engraftment	0	1.01918
engraftment	0	0.953425
engraftment	0	0.446575
engraftment	0	0.271233
engraftment	0	0.693151
engraftment	0	0.29863
engraftment	0	0.421918
engraftment	0	0.887671
engraftment	1	0.117808
engraftment	1	2.24384
engraftment	0	0.0246575
engraftment	1	3.61644
engraftment	1	4.80548
engraftment	0	0.410959
engraftment	1	0.40274
engraftment	1	0.989041
engraftment	0	0.413699
engraftment	1	0.991781
engraftment	0	0.0328767
engraftment	1	0.090411
engraftment	0	0.484932
engraftment	0	0.424658
engraftment	1	0.630137
engraftment	0	0.189041
engraftment	0	0.490411
engraftment	0	0.0465753
engraftment	0	0.493151
engraftment	1	0.463014
engraftment	1	0.364384
engraftment	1	0.465753
engraftment	0	0.0465753
engraftment	0	0.00821918
engraftment	1	1.3863
engraftment	0	0.520548
engraftment	1	0.608219
engraftment	0	0.00547945
engraftment	0	0.983562
failure	0	1.16712
failure	1	3.26301
failure	1	2.81918
failure	1	2.80548
failure	1	2.75342
failure	1	2.56438
failure	1	2.4
failure	0	1
failure	1	1.13151
failure	0	0.731507
failure	1	2.0411
failure	0	0.915068
failure	0	0.909589
failure	0	0.958904
failure	1	0.205479
failure	0	0.843836
failure	0	0.917808
failure	1	1.50959
failure	1	1.34521
failure	0	0.934247
failure	1	1.30137
failure	0	0.0712329
failure	1	0.29589
failure	1	0.750685
failure	1	0.446575
failure	0	1.15068
failure	1	0.90137
failure	1	0.0876712
failure	0	0.276712
failure	1	0.309589
failure	1	2.05205
failure	1	1.60548
failure	1	1.28493
failure	1	0.830137
failure	1	0.994521
failure	0	1.08493
failure	1	0.345205

## Sheet: Figure 6
6a. Pt#28
	IDH1R132H	RUNX1R107HWR	WT1C453Y	FLT3-ITD
	VAF(%)	VAF(%)	VAF(%)	VAF(%)
Diagnosis-Pt	5.88	38.8	20	-
Diagnosis-PDX	-	49	46.4	43.8
Relapse-Pt	-	48.9	45.8	77.7
Relapse-PDX	-	45.7	49.4	84.9
6b. Pt#266
	CEBPAE309dupGAG	CEBPAS26Afs*	GATA2R330L	WT1L378Dfs*
	VAF(%)	VAF(%)	VAF(%)	VAF(%)
Diagnosis-Pt	43.68	48.75	47.7	8.93
Diagnosis-PDX	41.33	52.27	53.11	45.96
Relapse-Pt	34.41	37.96	36.03	35.87
Relapse-PDX	50.71	69.66	49.21	42.37
6c. Pt#624
	NPM1W288Cfs	FLT3-ITD
	VAF(%)	VAF(%)
Diagnosis-Pt	37.15	25.4
Diagnosis-PDX	45.66	28.7
Relapse-Pt	35.4	39.9
Relapse-PDX	48.19	60.35
6d. Pt#606
	GATA2A372T	KRASG12D	WT1A382Rfs*	FLT3-ITD48bp	WT1D464G
	VAF(%)	VAF(%)	VAF(%)	VAF(%)	VAF(%)
Diagnosis-Pt	46.51	-	-	20.7	-
Diagnosis-PDX	31.03	43.91	95.57	0.96	-
Relapse-Pt	26.09	-	-	19.67	76.44
Relapse-PDX	65.12	-	-	28.46	99.01
6e. Pt#463
	EZH2D657A	FLT3D835Y	NRASG13D	FLT3-ITD
	VAF(%)	VAF(%)	VAF(%)	VAF(%)
Relapse-Pt	51.31	-	30.39	57.7
Relapse-PDX	55.76	-	-	98.9
Refractory#1-Pt	48.55	-	51.44	41.3
Refractory#1-PDX	46.13	-	5.76	90.8
Refractory#2-Pt	51.3	-	46.76	35.6
Refractory#2-PDX	53.28	39.7	3.46	47.7

## Sheet: Figure S1
1a
BCOR		CBL		GATA2		SF3B1		SRSF2		STAG2		ZRSR2
Pt-VAF(%)	PDX-VAF(%)	Pt-VAF(%)	PDX-VAF(%)	Pt-VAF(%)	PDX-VAF(%)	Pt-VAF(%)	PDX-VAF(%)	Pt-VAF(%)	PDX-VAF(%)	Pt-VAF(%)	PDX-VAF(%)	Pt-VAF(%)	PDX-VAF(%)
12.54	0	49	49.6	47.7	53.11	46.57	48.51	47.99	48.86	96.83	98.8	87.18	98.84
0	5.29	38.15	38.37	36.03	49.21	44.04	47.89	59.76	60.28	24.81	0	5.02	0
32	0	53.27	53.64	0	10.05			58.56	71.88	83.2	96.3
18.85	0			46.51	31.03			47.01	53.14
21.43	0			0	6.54			32.91	0
0	8.25			26.09	65.12			38.84	48.51
				0	12.51
1b
ASXL1		CALR		DNMT3A		JAK2		KRAS		RAD21		TET2		U2AF1
Pt-VAF(%)	PDX-VAF(%)	Pt-VAF(%)	PDX-VAF(%)	Pt-VAF(%)	PDX-VAF(%)	Pt-VAF(%)	PDX-VAF(%)	Pt-VAF(%)	PDX-VAF(%)	Pt-VAF(%)	PDX-VAF(%)	Pt-VAF(%)	PDX-VAF(%)	Pt-VAF(%)	PDX-VAF(%)
48.36	52.85	34.19	40.18	48.07	45.28	2.69	0	28.38	50.27	13.84	44.34	45.41	83.98	33.24	49.51
46.25	52.03			17.62	51.23			13.33	2.45	7.61	46.82	44.67	0
29.59	7.01			46.27	45.94			0	41.01	26.13	50.56	39.79	41.88
49.07	41.1			49.73	53.67			0	43.91	13.84	44.34	47.96	53.89
35.51	39.07			0	30.78			9.62	0	41.95	45.94	38.54	36.47
35.37	34.92			39.45	50.97			37.33	37.21	47.7	51.66	41.96	52.73
26.86	41.29			27.52	47.99					29.59	45.43	40.84	46.76
37.15	41.02			48.45	49.64					43.81	47.95	50.29	56.24
46.38	48.57			0	5.15					48.95	49.25	8.1	32.04
14.04	51.14			26.66	46.73					55.1	52.36	0	65.63
				17.62	51.23					8.38	50.44	45.08	41.5
				41.18	51.07							58.72	57.03
				49.1	51.03
				34.63	51.2
				47.15	48.03
				49.09	49.68
				43.7	49.08
				41.54	82.86

## Sheet: Figure S2
S2a								S2b
Engraftment latency (days)								Engraftment latency (days)
Signaling pathway	Chromatin modifier	DNA methylation	Cohesin	Transcription factor	Tumor suppressor	Spliceosome		FLT3	FLT3-ITD	FLT3-TKD	KRAS	NRAS	CBL	CSF3R	CALR	JAK2	PTPN11	BRAF	PTEN	ASXL1	EZH2	BCOR	BCORL1	KMT2A	DNMT3A	IDH1	IDH2	TET2	STAG2	RAD21	RUNX1	GATA2	ETV6	TP53	WT1	SF3B1	SRSF2	U2AF1	NPM1
98	61	98	170	160	160	170		98	98	189	29	170	170	170	149	70	70	315	95	170	61	135	70	170	206	98	206	98	170	76	225	160	57	159	160	165	170	149	184
189	170	159	76	87	189	63		189	225	175	49	112	46				122			118	62	296	70		76	159	170	165		106	61	87	79	63	189	157	63		175
225	118	206	106	225	225	157		225	61	63	95	29	113				62			98	83				128	175	63	315		76	118	194		149	225		315		157
61	62	170	76	61	159	149		61	184	66	147	181					66			181	58				106	144	157	62		122	57	71		62	147		118		112
184	98	175	122	118	147	165		184	157			126								70	70				98	118	112	181		62	83			95	186		105		165
147	181	63	62	57	63	315		175	70			81								46	56				126	126	46	126		106	58				49				315
170	83	157	106	83	149	118		63	165			296								194					135	190	86	190		52	251				251				144
175	58	112	52	58	62	105		157	144											113					46	105	56	95		52	70				95				76
63	135	165	52	251	186			70	118											79					194			119		106	166				102				128
157	70	315	106	70	49			165	76											105					75			81			46				79				106
112	46	144		166	251			144	128																76						105								126
149	194	118		46	95			118	106																122														135
70	113	76		194	102			76	83																62														166
29	79	62		71	79			128	58																99														119
165	56	128		79				106	135																106														75
315	105	106		105				83	251																52														76
144	70	98						58	166																52														122
118	296	181						135	119																106														62
76		126						251	194																70														99
128		190						166	102																														380
106		135						119	75																														106
181		95						46	71																														86
126		119						194	76																														52
83		46						102	122																														52
58		194						75	62																														106
135		75						71	99																														70
49		76						76	380
251		122						122	106
95		62						62	86
70		99						99	52
166		106						380	105
119		81						106	52
46		86						86	106
194		56						66	70
102		52						52
75		52						105
71		106						52
76		70						106
122		296						70
62
99
380
113
106
81
86
66
52
105
52
106
70
296

## Sheet: Figure S3
3b
	#875Pt		#875P1PDX
FLT3-ITD	88.7		94.02	99.45
DNMT3AG543C	46.73		52.77	47.68
NPM1L287fs	45.18		48.55	45.19
RAD21S334R	53.61		45.45	50.96
	#520Pt		#520P1PDX
KITinframe_ins	26.11		47.07	47.46
WT1V379fs	0		17.23	0
FLT3-ITD	0.552		0	0
	#798Pt		#798P1PDX
FLT3-ITD	47.04		36.73	36.85
IDH2R140Q	50.29		48.27	52.78
RUNX1T312Nfs	44.91		47.95	47.87
NPM1L287fs	43.38		47.5	46.89
	#360Pt		#360P4PDX
DNMT3AR1422fs	51.03		47.77	46.41
NPM1L287fs	37.52		47.6	46.1
PTPN11A72T	23.71		0	0
RAD21N671fs	51.66		46.67	52
FLT3-ITD	49.67		99.4	99.2
	#789Pt		#789P1PDX		#789P3PDX
FLT3-ITD	5.763		15.43	10.96	30.66	9.27
IDH1R132H	49.03		53.66	51.29	47.25	50.07
NPM1W288fs	46.43		48.53	48.56	48.4	46.8
DDX41H203L			54.92	54.34	49.48	51.44

## Sheet: Figure S4
4a				4a
Group	Survival(alive=1, failure=0)	Years		Group	Relapse(relapse=1/alive=0/TRM=2)	Years
engraftment	1	1.42192		engraftment	1	0.879452
engraftment	0	0.446575		engraftment	0	1.10959
engraftment	0	0.528767		engraftment	0	0.936986
engraftment	0	1.35342		engraftment	1	0.819178
engraftment	1	0.613699		engraftment	1	0.287671
engraftment	0	0.857534		engraftment	1	0.106849
engraftment	0	1.03014		engraftment	1	0.583562
engraftment	0	0.460274		engraftment	1	0.000273973
engraftment	0	0.712329		engraftment	1	0.216438
engraftment	0	1.16986		engraftment	1	0.720548
engraftment	1	0.117808		engraftment	1	0.000273973
engraftment	1	2.24384		engraftment	0	2.12877
engraftment	0	0.0246575		engraftment	1	0.000273973
engraftment	1	0.569863		engraftment	0	3.46301
engraftment	1	4.80548		engraftment	0	4.70137
engraftment	0	0.638356		engraftment	1	0.287671
engraftment	1	0.40274		engraftment	0	2.87671
engraftment	1	0.989041		engraftment	0	0.876712
engraftment	0	0.852055		engraftment	1	0.317808
engraftment	1	0.991781		engraftment	0	0.857534
engraftment	0	0.0328767		engraftment	1	0.000273973
engraftment	1	0.405479		engraftment	1	0.000273973
engraftment	1	0.578082		engraftment	1	0.424658
engraftment	1	0.536986		engraftment	1	0.263014
engraftment	1	0.378082		engraftment	0	0.539726
engraftment	0	0.326027		engraftment	1	0.0328767
engraftment	0	0.975342		engraftment	1	0.646575
engraftment	0	0.0465753		engraftment	1	0.000273973
engraftment	1	0.493151		engraftment	1	0.40274
engraftment	1	0.463014		engraftment	1	0.000273973
engraftment	1	0.364384		engraftment	0	0.249315
engraftment	1	0.465753		engraftment	0	0.356164
engraftment	0	0.0465753		engraftment	1	0.000273973
engraftment	0	0.00821918		engraftment	1	0.000273973
engraftment	1	1.3863		engraftment	0	0.287671
engraftment	1	0.865753		engraftment	1	0.219178
engraftment	1	0.608219		engraftment	0	0.50411
engraftment	0	0.00547945		engraftment	1	0.000273973
engraftment	1	1.11781		engraftment	1	0.884932
failure	1	1.8411		failure	1	1.04384
failure	1	0.419178		failure	0	3.16986
failure	1	2.81918		failure	0	2.66849
failure	1	0.572603		failure	0	2.73425
failure	1	2.75342		failure	0	2.6274
failure	1	0.424658		failure	0	2.43562
failure	1	0.378082		failure	0	2.29041
failure	0	1		failure	1	0.000273973
failure	1	0.460274		failure	2	1.00274
failure	0	0.731507		failure	1	0.000273973
failure	1	0.446575		failure	0	1.83836
failure	0	0.915068		failure	1	0.000273973
failure	1	1.06301		failure	1	0.79726
failure	1	0.975342		failure	1	0.868493
failure	1	0.205479		failure	1	0.000273973
failure	1	0.613699		failure	2	0.753425
failure	0	0.917808		failure	1	0.000273973
failure	1	1.50959		failure	0	1.40548
failure	1	0.347945		failure	1	0.000273973
failure	0	0.934247		failure	1	0.000273973
failure	1	1.30137		failure	0	1.20548
failure	0	0.0712329		failure	1	0.000273973
failure	1	0.29589		failure	0	0.2
failure	1	0.750685		failure	0	0.654795
failure	1	0.446575		failure	1	0.000273973
failure	0	1.15068		failure	1	0.000273973
failure	1	0.90137		failure	0	0.819178
failure	1	0.0876712		failure	0	0
failure	0	0.276712		failure	1	0.000273973
failure	1	0.309589		failure	0	0.216438
failure	1	0.654795		failure	0	1.90411
failure	1	0.460274		failure	0	1.33973
failure	1	0.454795		failure	0	1.12055
failure	1	0.953425		failure	1	0.717808
failure	1	0.994521		failure	0	0.863014
failure	1	0.306849		failure	0	0.643836
failure	1	0.345205		failure	0	0.0109589

## Sheet: Figure S5
5a. Pt#1
	DNMT3AR882H	NPM1C288fs	FLT3-ITD
	VAF(%)	VAF(%)	VAF(%)
Diagnosis-Pt	94.89	39.29	32.81
Diagnosis-PDX	45.94	39.84	95.78
Relapse-Pt	41.54	17.89	20.66
Relapse-PDX	49.25	34.26	96.89
5b. Pt#169
	IDH2R172K	TP53R175H	NRASG12A	NRASG12D	PTENP96R	KRASG12R	KRASG12A	IDH1R132C	TET2R1896T	WT1A394G
	VAF(%)	VAF(%)	VAF(%)	VAF(%)	VAF(%)	VAF(%)	VAF(%)	VAF(%)	VAF(%)	VAF(%)
Diagnosis-Pt	5.72	83.0	-	-	-	-	-	2.59	-	-
Diagnosis-PDX	-	98.8	-	-	-	-	-	18.5	-	-
Refractory-Pt	-	94.9	6.78	7.53	18.4	13.3	-	2.21	-	-
Refractory-PDX	-	99.5	-	-	5.71	2.45	41	-	65.6	19.9
5c. Pt#393
	DNMT3AG543C	NPM1W288Cfs	PTPN11G503A	RAD21S334R	FLT3-ITD
	VAF(%)	VAF(%)	VAF(%)	VAF(%)	VAF(%)
Diagnosis-Pt	49.09	41.26	5.87	48.95	33.3
Diagnosis-PDX	49.68	44.78	-	49.25	100
Relapse-Pt	43.7	37.77	-	55.1	76.44
Relapse-PDX	49.08	48.26	-	52.36	99.2
5d. Pt#438
	NPM1W288fs	SF3B1K666N	TET2V1556Cfs	FLT3D835H	FLT3-ITD
	VAF(%)	VAF(%)	VAF(%)	VAF(%)	VAF(%)
Diagnosis-Pt	40.38	46.57	39.79	33.27	-
Diagnosis-PDX	42.3	48.51	41.88	0.03	40.35
Refractory-Pt	38.19	44.04	45.08	15.74	18.28
Refractory-PDX	50.03	47.89	41.5	-	38.86
5e. Pt#565
	FLT3-ITD	ASXL1fs	DNMT3AG543S	GATA2R204Q
	VAF(%)	VAF(%)	VAF(%)	VAF(%)
Diagnosis-Pt	34.95	-	-	-
Diagnosis-PDX	41.85	-	-	-
Relapse-Pt	36.76	26.86	-	-
Relapse-PDX	37.68	41.29	5.15	6.54
5f. Pt#979
	DNMT3AR474fs	EZH2R18H	NPM1L287fs	PTENN228D	RAD21N224fs	STAG2K577*	FLT3-ITD
	VAF(%)	VAF(%)	VAF(%)	VAF(%)	VAF(%)	VAF(%)	VAF(%)
Diagnosis-Pt	26.66	20	18.46	10.26	26.13	10.75	14.7
Diagnosis-PDX	46.73	-	47.31	-	50.56	-	97.8
Relapse-Pt	17.62	-	14.89	-	13.84	-	22.2
Relapse-PDX	51.23	-	48.47	-	44.34	-	99.03
5g. Pt#126
	TP53R248W	TP53V173L	JAK2V617F
	VAF(%)	VAF(%)	VAF(%)
Diagnosis-Pt	87.53	3.46	2.69
Diagnosis-PDX	98.4	-	-
Relapse-Pt	60.82	7.36	11.05
5h. Pt#187
	FLT3-ITD	GATA2fs	RUNX1D123fs	ASXL1fs
	VAF(%)	VAF(%)	VAF(%)	VAF(%)
Diagnosis-Pt	33.92	-	-	-
Diagnosis-PDX	34.57	12.51	-	-
Relapse-Pt	17.63	7.66	8.17	12.04
5i. Pt#12520
	IDH1R132H	TET2K1493Sfs	FLT3-ITD
	VAF(%)	VAF(%)	VAF(%)
Diagnosis-Pt	47.46	45.41	45.55
Diagnosis-PDX	52.23	83.98	100
Relapse-Pt	13.96	8.1	19.99
Relapse-PDX	47.17	32.04	-
5j. Pt#49
	NOTCH1P2508S	NRAS	TP53G105V
	VAF(%)	VAF(%)	VAF(%)
Diagnosis-Pt	9.26	-	-
Diagnosis-PDX	-	-	-
Relapse-Pt	-	11.04	85.16
5k. Pt#391
	GATA2R398W	BCORG101D
	VAF(%)	VAF(%)
Diagnosis-Pt	-	-
Diagnosis-PDX	10.05	-
Relapse-Pt	-	12.54
Relapse-PDX	-	-
5l. Pt#583
	NRASQ61K	CEBPAF179Y
	VAF(%)	VAF(%)
Diagnosis-Pt	46.5	-
Diagnosis-PDX	41.92	-
Relapse-Pt	-	18.75
5m. Pt#726
	DNMT3AI292T	IDH2R172K	NRASG12A	NRASG13R	CEBPA56fs	PTPN11E76V
	VAF(%)	VAF(%)	VAF(%)	VAF(%)	VAF(%)	VAF(%)
MDS-Pt	29.78	24.98	-	-	-	-
Diagnosis-Pt	48.07	47.67	-	1.55	-	2.51
Diagnosis-PDX	45.28	47.0	49.89	-	46.43	-
Refractory-Pt	47.15	45.83	-	23.73	-	10.83
5n. Pt#973
	FLT3D835Y	WT1R380Gfs*	WT1R369Afs*	WT1A382Pfs*	KRASG12V
	VAF(%)	VAF(%)	VAF(%)	VAF(%)	VAF(%)
Diagnosis-Pt	11.46	31.4	32.49	-	-
Diagnosis-PDX	46.4	42.63	51.99	-	-
Relapse-Pt	-	-	-	28.18	28.38
Relapse-PDX	-	-	-	46.97	50.27
5o. Pt#851
	ASXL1G643fs*	IDH1R132S	RUNX1K110N	SRSF2P95R	FLT3-ITD
	VAF(%)	VAF(%)	VAF(%)	VAF(%)	VAF(%)
Diagnosis-Pt	46.25	48.1	85.55	47.01	38.52
Diagnosis-PDX	52.03	51.48	99.54	53.14	55.09
Relapse-Pt	14.04	36.27	18.86	38.84	4.76
5p. Pt#12822
	TET2422fs
	VAF(%)
Diagnosis-Pt	44.67
Diagnosis-PDX	-
Relapse-Pt	35.77

[truncated: 1 more sheets: Table 1,S4]
